# Supplementary material for: Fabrication and Characteristics of a Conductive FeCo@Au Nanowire Alloy for Semiconductor Test Socket Connectors
Source: Materials (Basel). 2022 Dec 30;16(1):381. doi: 10.3390/ma16010381 (PMC9821946; doi:10.3390/ma16010381)
Supplement: Supplementary file 1 [file materials-16-00381-s001.zip]

Archive with 1 entries (1 files):
- materials-2112336-supplementary.pdf
